# Supplementary material for: Variability of polygenic prediction for body mass index in Africa
Source: Genome Med. 2024 May 30;16:74. doi: 10.1186/s13073-024-01348-x (PMC11140909; doi:10.1186/s13073-024-01348-x)
Supplement: Supplementary file 1 — Additional file 1: Table S1. Development of the multi-ancestry (MAMA) and UKBB PRS in AWI-Gen and the Estonian Biobank. Figure S1. A. Grid of p-value thresholds (5E-08 to 1) at which PRS were computed to determine the best predictive one. B. Selected bar plots of p-value thresholds at which PRS were computed, indicating the best predictive one. Table S2. Development of the South African PRS using the AWI-Gen dataset. Table S3. Development of the West African PRS using the AWI-Gen dataset. Table S4. Clumping and LD parameters in the full AWIGen target dataset before splitting into training and validation. Table S5: Clumping and LD parameters in the AWIGen South target dataset before splitting into training and validation. Table S6. Clumping and LD parameters in the full AWIGen West target dataset before splitting into training and validation. Table S7. PRS and sex interaction models. Table S8. PRS and sex interaction models using inverse rank normalized BMI adjusted for age and principal components. Table S9. PRS and socioeconomic status interaction full model. Table S10. PRS and alcohol interaction full model. Table S11. PRS and smoking status full model. Table S12. PRS and physical activity interaction full model. [file 13073_2024_1348_MOESM1_ESM.xlsx]

## Sheet: Index
	List of Tables of Additional Supplementary Tables
	1. Table S1. Development of the multi-ancestry (MAMA) and UKBB PRS in AWI-Gen and the Estonian Biobank.
	2. Figure S1. A. Grid of p value thresholds (5E-08 to 1) at which PRS were computed to determine the best predictive one B. Selected bar plots of p-value thresholds at which PRS were computed, indicating the best predictive one.
	3. Table S2. Development of the South African PRS using the AWI-Gen dataset
	4. Table S3.Development of the West African PRS using the AWI-Gen dataset
	5. Table S4 : Clumping and LD parameters in the full AWIGen target dataset before splitting into training and validation
	6. Table S5: Clumping and LD parameters in the AWIGen South target dataset before splitting into training and validation
	7. Table S6: Clumping and LD parameters in the full AWIGen West target dataset before splitting into training and validation
	8. Table S7: PRS and sex interaction models
	9. Table S8: PRS and sex interaction models using inverse rank normalised BMI adjusted for age and principal components
	10. Table S9: PRS and socioeconomic status interaction full model
	11. Table S10: PRS and alcohol interaction full model
	12. Table S11: PRS and smoking status full model
	13. Table S12: PRS and physical activity interaction full model

## Sheet: Table S1
	Table S1. Development of the multi-ancestry (MAMA) and UKBB PRS in AWI-Gen and the Estonian Biobank.
		AWI-Gen				Estonian Biobank
		Multi-ancestry (MAMA)	PRSCSx(APCDR,UKBB & JBB)	PRSCSx (UKBB & JBB)	European (UKBB)	Multi-ancestry (MAMA)	European (UKBB)
	Discovery Dataset (Multi-ancestry meta-analysis)
	Number of participants (N)	678671	678671		456422	678671	456422
	PRS Development
		Validation Data Set (AWI-Gen, N=1059)				Validation Data Set (Estonian Biobank, N=8456)
	PRS parameters
	P-value threshold/ Phi parameter	0.024	auto	auto	0.277	0.486	0.437
	Number of SNPs	322639			763488	497446	402476
	PRS Variance (R2 %)	0.91			0.59	5.94	5.65
	P-value	2.60x10-5			3.48x10-3	1.37 x10-114	5.16X10-109
	Testing the PRS
		Test data set (AWI-Gen, N=9809)				Test data set (Estonian Biobank N=76096)
	PRS parameters
	P-value threshold/ Phi parameter	0.024	auto	auto	0.277	0.486	0.437
	Number of SNPs	322639	1137646	1137646	763488	497446	402476
	PRS Variance (R2 %)	0.92	0.71	0.45	0.54	6.72	6.25
	P-value	8.03 x 10-28	9.47 x 10-22	1.42 x10-14	1.59 x10-16	<1 x10-300	<1 x10-300

## Sheet: Figure S1
		Figure S1. A. Grid of p value thresholds (5E-08 to 1) at which PRS were computed to determine the best predictive one B. Selected bar plots of p-value thresholds at which PRS were computed, indicating the best predictive one.

## Sheet: Table S2
		Table S2. Development of the South African PRS using the AWI-Gen dataset
		Discovery Dataset (Multi-ancestry meta-analysis)
		Number of participants (N)	678671
		PRS Development
		Validation Data Set (AWIGen South, N=1056)
		PRS parameters
		P-value threshold	0.105
		Number of SNPs	796766
		PRS Variance (R2 %)	0.99
		P-value	4.80x10-4
		Validation of PRS
		Test data set (AWIGen South, N=4214)
		PRS parameters
		P-value threshold	0.105
		Number of SNPs	796766
		PRS Variance (R2 %)	1.65
		P-value	7.17 x 10-20
		PRS Replication
		Replication data set (AWIGen West N=3095)
		PRS parameters
		P-value threshold	0.105
		Number of SNPs	796766
		PRS Variance (R2 %)	0.45
		P-value	1.48 x 10-4

## Sheet: Table S3
		Table S3.Development of the West African PRS using the AWI-Gen dataset
		Discovery Dataset (Multi-ancestry meta-analysis)
		Number of participants (N)	678671
		PRS Development
		Testing Data Set (AWIGen West, N=775)
		PRS parameters
		P-value threshold	0.064
		Number of SNPs	569047
		PRS Variance (R2 %)	0.13
		P-value	1.11x10-3
		Validation of PRS
		Validation data set (AWIGen West, N=3095)
		PRS parameters
		P-value threshold	0.064
		Number of SNPs	569047
		PRS Variance (R2 %)	0.5
		P-value	6.01 x 10-5
		PRS Replication
		Replication data set (AWIGen South N=4214)
		PRS parameters
		P-value threshold	0.064
		Number of SNPs	569047
		PRS Variance (R2 %)	1.29
		P-value	8.71 x 10-16

## Sheet: Table S4
	Table S4: Clumping and LD parameters in the full AWIGen target dataset before splitting into training and validation
	Clumping-kb r2	Best PT	PRS R2	Null Model	Full Model	P -value	Number of SNPs
	250kb r2 0.1	0.1161	0.0052	0.2974	0.3026	4.22E-08	248432
	250kb r2 0.5	0.0549	0.0082	0.2974	0.3056	1.21E-27	360599
	250kb r2 0.7	0.0286	0.0089	0.2974	0.3063	4.41E-30	317283
	250kb r2 0.8	0.0471	0.0093	0.2974	0.3067	2.12E-31	494366
	500kb r2 0.1	0.0900	0.0047	0.2974	0.3021	1.33E-16	207339
	500kb r2 0.3	0.0535	0.0078	0.2974	0.3052	2.12E-08	260888
	1000kb r2 0.3	0.0535	0.0077	0.2974	0.3051	4.21E-26	260116

## Sheet: Table S5
	Table S5: Clumping and LD parameters in the AWIGen South target dataset before splitting into training and validation
	Clumping-kb r2	Best P-value Threshold	PRS R2	Null Model	Full Model	P -value	Number of SNPs
	250kb r2 0.1	0.144	0.0092	0.2267	0.2359	3.4e-14	265470
	250kb r2 0.5	0.0131	0.0149	0.2267	0.2416	3.52e-22	162050
	250kb r2 0.8	0.0287	0.0171	0.2267	0.2438	3.12e-25	369651
	500kb r2 0.1	0.144	0.0086	0.2267	0.2353	1.93e-13	247448

## Sheet: Table S6
	Table S6: Clumping and LD parameters in the full AWIGen West target dataset before splitting into training and validation
	Clumping-kb r2	Best PT	PRS R2	Null Model	Full Model	P -value	Number of SNPs
	250kb r2 0.1	5e-05	0.00395	0.0313	0.03525	7.04e-05	9694
	250kb r2 0.5	0.0327	0.0062	0.0313	0.0375	6.27e-07	269915
	250kb r2 0.8	0.0471	0.0093	0.0313	0.0406	2.12e-31	494366
	500kb r2 0.1	0.09	0.0047	0.0313	0.036	1.33e-16	207339

## Sheet: Table S7
	Table S7: PRS and sex interaction models
	Variable	Beta	SE	p.value	95%conf.low	95%conf.high
	Age	-0.0079	0.0088	0.37	-0.025	0.0094
	pc1	-280	6.5584	0	-296.407	-270
	pc2	53	6.1148	2.6e-18	41.489	65
	pc3	-11	6.4227	0.09	-23.481	1.7
	pc4	20	6.0297	0.00093	8.157	32
	pc5	13	5.9672	0.031	1.193	25
	PRS	1.3	0.0836	2e-55	1.156	1.5
	Sex(Men)	-4	0.1179	2.7e-234	-4.201	-3.7
	PRS*Sex(Men)	-1.4	0.1176	8.8e-32	-1.615	-1.2

## Sheet: Table S8
	Table S8: PRS and sex interaction models using inverse rank normalised BMI adjusted for age and principal components
	Variable	Beta	SE	p.value	95%conf.low	95%conf.high
	Women
	PRSz	0.1058	0.014	6.3e-14	0.078	0.133
	Men
	PRSz	0.0677	0.016	1.4e-05	0.037	0.098

[truncated: 4 more sheets: Table S9, Table S10, Table S11, Table S12]
